# Supplementary material for: Topoisomerase IIIβ Deficiency Induces Neuro-Behavioral Changes and Brain Connectivity Alterations in Mice
Source: Int J Mol Sci. 2021 Nov 26;22(23):12806. doi: 10.3390/ijms222312806 (PMC8657541; doi:10.3390/ijms222312806)
Supplement: Supplementary file 1 [file ijms-22-12806-s001.zip]

Archive with 1 entries (1 files):
- ijms-1440113-supplementary.pdf
